# Supplementary material for: A Pilot Study on the Association of Internet Use with Sports Practice and Sex in Italian Adolescents
Source: Healthcare (Basel). 2023 Nov 30;11(23):3075. doi: 10.3390/healthcare11233075 (PMC10706377; doi:10.3390/healthcare11233075)
Supplement: Supplementary file 1 [file healthcare-11-03075-s001.zip]

Archive with 1 entries (1 files):
- healthcare-2703199-supplementary.pdf
